# Supplementary material for: The Differences in Clinical Presentation, Management, and Prognosis of Laboratory-Confirmed COVID-19 between Pregnant and Non-Pregnant Women: A Systematic Review and Meta-Analysis
Source: Int J Environ Res Public Health. 2021 May 24;18(11):5613. doi: 10.3390/ijerph18115613 (PMC8197383; doi:10.3390/ijerph18115613)
Supplement: Supplementary file 1 [file ijerph-18-05613-s001.zip]

Archive with 1 entries (1 files):
- ijerph-1211523-SI.pdf
